# Supplementary material for: Bitter Taste Receptors and Endocrine Disruptors: Cellular and Molecular Insights from an In Vitro Model of Human Granulosa Cells
Source: Int J Mol Sci. 2022 Dec 8;23(24):15540. doi: 10.3390/ijms232415540 (PMC9779643; doi:10.3390/ijms232415540)
Supplement: Supplementary file 1 [file ijms-23-15540-s001.zip]

Archive with 1 entries (1 files):
- Supplementary table .pdf
